# Supplementary material for: Identification and Characterization of an Intergenic “Safe Haven” Region in Human Fungal Pathogen Cryptococcus gattii
Source: J Fungi (Basel). 2022 Feb 11;8(2):178. doi: 10.3390/jof8020178 (PMC8874978; doi:10.3390/jof8020178)
Supplement: Supplementary file 1 [file jof-08-00178-s001.zip]

Archive with 1 entries (1 files):
- jof-1587017-supplementary.pdf
